# Supplementary material for: Ecotoxicity and genetic toxicity data from a pulp mill bleaching effluent treated with anaerobic digestion and advanced oxidation process (AOP)
Source: Data Brief. 2020 Jan 16;29:105141. doi: 10.1016/j.dib.2020.105141 (PMC6994291; doi:10.1016/j.dib.2020.105141)
Supplement: Multimedia component 1 [file mmc1.xml]

<?xml version="1.0" encoding="utf-8" standalone="no"?>
<data>
  <datasets>
    <author>adela.rodriguez@unimilitar.edu.co;tatianna.rodriguez@gmail.com</author>
    <type>1</type>
    <dataset>
      <name>Ecotoxicity and genetic toxicity data (Allium cepa) from a bleaching wastewater treated on an anaerobic process </name>
      <caption />
      <description>This dataset gathers negative and positive controls of the genetic toxicity assay (Allium cepa). Also, there are results of Mutagenicity, Aberration, Morbility index of the affluent and effluent of a HAIB reactor. The data set is related to the research paper "Biodegradability and toxicity assessment of bleach plant effluents treated anaerobically".</description>
      <filetype>
        <name />
      </filetype>
      <filesize />
      <source>0</source>
      <sourcename>Original Data</sourcename>
      <access>
        <type>1</type>
        <name>Data available in data repository</name>
        <reponame>Mendeley Data</reponame>
        <PersistentId>http://dx.doi.org/10.17632/nf7v867ppm.1</PersistentId>
        <deeplinkurl>https://data.mendeley.com/datasets/nf7v867ppm/1</deeplinkurl>
      </access>
    </dataset>
    <dataset>
      <name>Ecotoxicity and genetic toxicity data of an anaerobic effluent post-treated with ozone and ozone/UV</name>
      <caption />
      <description>This dataset gathers negative and positive controls of the genetic toxicity assay of an anaerobic effluent post-treated with ozone and ozone/UV. Also, there are results of Mutagenicity, Aberration, Morbility index of the effluent. The data set is related to the research paper " Post-treatment of anaerobic effluent by ozone and ozone/UV of a kraft cellulose pulp mill".</description>
      <filetype>
        <name />
      </filetype>
      <filesize />
      <source>0</source>
      <sourcename>Original Data</sourcename>
      <access>
        <type>1</type>
        <name>Data available in data repository</name>
        <reponame>Mendeley Data</reponame>
        <PersistentId>http://dx.doi.org/10.17632/fjn33cfg82.1</PersistentId>
        <deeplinkurl>https://data.mendeley.com/datasets/fjn33cfg82/1</deeplinkurl>
      </access>
    </dataset>
  </datasets>
</data>
